# Supplementary material for: Myristica fragrans Extract Inhibits Platelet Desialylation and Activation to Ameliorate Sepsis-Associated Thrombocytopenia in a Murine CLP-Induced Sepsis Model
Source: Int J Mol Sci. 2023 May 16;24(10):8863. doi: 10.3390/ijms24108863 (PMC10218882; doi:10.3390/ijms24108863)
Supplement: Supplementary file 1 [file ijms-24-08863-s001.zip]

Archive with 1 entries (1 files):
- ijms-2367028-supplementary.pdf
